# Supplementary material for: Respiratory viral co-infections among SARS-CoV-2 cases confirmed by virome capture sequencing
Source: Sci Rep. 2021 Feb 16;11:3934. doi: 10.1038/s41598-021-83642-x (PMC7887263; doi:10.1038/s41598-021-83642-x)
Supplement: Supplementary file 2 — Supplementary File 1. [file 41598_2021_83642_MOESM2_ESM.xlsx]

## Sheet: VirCapSeq_species
Virus	nCoV_141	nCoV_142	nCoV_143	nCoV_144	nCoV_145	nCoV_146	nCoV_154	nCoV_155	nCoV_159	nCoV_161	nCoV_162	nCoV_163	nCoV_164	nCoV_165	nCoV_166	nCoV_167	nCoV_168	nCoV_169	nCoV_170	nCoV_171	nCoV_176	nCoV_177	nCoV_178	nCoV_180	nCoV_181	nCoV_183	nCoV_184	nCoV_185	nCoV_187	nCoV_188	nCoV_189	nCoV_190	nCoV_191	nCoV_192	nCoV_193	nCoV_194	nCoV_195	nCoV_196	nCoV_198	nCoV_199	nCoV_200	nCoV_201	nCoV_202	nCoV_207	nCoV_208	nCoV_212	nCoV_213	nCoV_215	nCoV_216
Alphapapillomavirus 1	0	0	0	0	0	0	0	0	0	0	0	0	0	0	0	0	0	0	0	0	0	0	0	0	0	0	0	0	0	0	0	0	0	0	0	0	0	0	0	0	0	0	0	0	0	0	0	0	0
Alphapapillomavirus 2	0	0	0	0	0	0	0	0	0	0	0	0	0	0	0	0	0	0	0	0	0	0	0	0	0	0	0	0	0	0	0	82	0	0	0	0	0	0	0	0	0	0	0	0	0	0	0	0	0
Alphapapillomavirus 3	0	0	0	0	0	0	0	0	0	0	0	0	0	0	0	0	0	0	0	0	0	0	0	0	0	0	1386	0	0	0	0	0	0	0	0	0	0	0	0	0	0	0	0	0	0	0	0	0	0
Betapapillomavirus 1	0	0	0	0	0	0	0	0	0	0	73	0	0	0	0	0	0	0	0	0	0	0	0	0	0	0	0	0	45	0	0	0	0	0	0	0	0	0	0	0	0	0	0	0	149	0	0	0	0
Betapapillomavirus 2	45	0	0	0	0	0	0	0	0	0	0	0	0	0	234	0	0	0	0	0	0	0	0	0	0	0	408	131	0	0	0	1417	0	48	0	0	0	0	0	0	0	0	0	0	0	0	0	0	0
Betapapillomavirus 3	0	0	0	0	0	0	0	0	0	33	0	0	0	0	0	0	0	0	163	0	0	0	0	0	0	0	0	0	0	0	31	387	0	0	0	0	0	0	0	0	0	0	0	0	0	0	0	0	0
Enterovirus B	0	0	0	0	0	0	0	0	0	0	0	0	0	0	0	0	0	0	0	0	0	0	0	0	0	0	0	0	0	51	0	0	0	0	0	0	0	0	0	0	0	0	0	0	0	0	0	0	0
Gammapapillomavirus 1	0	0	0	0	0	0	0	0	0	0	0	0	0	0	0	0	0	0	0	0	0	0	0	0	0	0	0	0	0	0	0	0	0	0	0	0	0	0	0	0	0	0	0	0	0	0	0	0	0
Gammapapillomavirus 11	0	0	0	0	0	0	0	0	0	0	0	0	0	0	0	0	0	0	0	0	0	0	0	0	0	0	0	0	0	0	0	225	0	0	0	0	0	0	0	0	0	0	0	0	0	0	0	0	0
Gammapapillomavirus 22	0	0	0	0	0	0	0	0	0	0	0	0	0	0	0	0	0	0	0	0	0	51	0	0	0	0	0	0	0	0	0	0	0	0	0	0	0	0	0	0	0	0	0	0	0	0	0	0	0
Gammapapillomavirus 24	0	0	0	0	0	0	0	0	0	0	0	0	0	0	0	0	0	0	0	0	0	0	0	0	0	0	0	0	0	0	0	68	0	0	0	0	0	0	0	0	0	0	0	0	0	0	0	0	0
Gammapapillomavirus 26	0	0	0	0	0	0	0	0	0	0	0	0	0	0	0	0	0	0	0	0	0	0	0	0	0	0	0	0	0	0	0	0	0	0	0	0	0	0	0	0	0	0	0	0	0	0	0	0	0
Gammapapillomavirus 7	0	0	0	0	0	0	0	0	0	0	0	0	0	0	0	0	0	0	0	0	0	0	0	0	0	0	0	0	0	0	0	0	0	0	0	0	0	0	0	0	0	0	0	0	0	1	1	0	0
Gammapapillomavirus 8	158	0	0	0	0	0	0	0	0	0	0	0	0	0	0	0	0	0	0	0	0	0	0	0	0	0	0	0	0	0	0	0	0	0	0	0	0	0	0	0	0	0	0	0	0	0	0	0	0
Human alphaherpesvirus 1	0	1	0	0	0	0	0	0	0	0	0	1	0	1	1	0	0	0	0	339	0	0	2	2	0	1	0	0	0	0	0	0	0	1	0	1	0	0	0	0	0	0	1	0	0	0	0	0	0
Human betaherpesvirus 6	0	0	0	0	0	0	1245	40	0	554	327494	256	0	0	111	0	0	0	0	29	0	0	0	0	0	0	36	0	447	0	95	0	80	0	0	952	202	56	35	0	0	131	28	0	0	0	0	0	0
Human betaherpesvirus 6A	0	0	0	0	0	0	0	0	0	0	214	0	0	0	0	0	0	0	0	0	0	0	0	0	0	0	0	0	0	0	0	0	0	0	0	0	0	0	0	0	0	1	0	0	0	0	0	0	0
Human betaherpesvirus 6B	0	0	0	0	0	0	0	0	0	0	20280	0	0	0	0	0	0	0	0	0	0	0	0	0	0	0	0	0	0	0	0	0	0	0	0	0	4	0	0	0	0	0	0	0	0	0	0	0	0
Human betaherpesvirus 7	0	0	0	0	40	0	40	0	0	32	71	0	0	544	101	545	0	0	0	1859	0	85	151	0	0	1793	91	0	33	0	1282	36	1160	184	0	0	105	65	1431	0	0	0	0	0	0	1641	0	0	0
Human endogenous retrovirus K	10	1	25	3	1	2	6	2	2	1	0	0	2	0	2	2	0	10	2	3	0	6	63	0	1	2	1	5	7	1	0	4	1	4	4	4	16	0	3	4	1	0	22	1	6	2	3	0	1
Human gammaherpesvirus 4	0	0	0	0	0	148	0	47	90	106	0	0	0	0	0	35	0	0	0	0	0	0	338	1	0	0	174	442	0	0	0	0	1	361	0	1	0	0	0	47	0	1	0	0	0	27	0	0	0
Human immunodeficiency virus 1	0	0	0	0	0	196	0	0	0	873	0	0	0	72	0	0	0	0	11190	41	111	0	302	0	0	0	0	1	15	0	0	0	66	0	0	0	0	0	0	0	0	0	54	260	0	0	0	0	0
Human mastadenovirus A	0	0	0	0	0	0	0	0	0	0	0	0	10	0	0	0	0	0	0	0	0	0	0	0	0	0	0	0	0	0	0	0	0	0	0	0	0	0	0	0	0	0	0	0	0	0	0	0	0
Human mastadenovirus C	0	0	0	0	0	0	0	0	0	0	0	0	0	0	0	0	0	0	0	0	0	0	0	0	0	0	0	0	0	0	94	0	13	169	0	0	0	0	0	0	0	0	0	36	30	0	0	40	0
Human mastadenovirus F	0	0	0	0	0	0	0	0	0	0	0	0	0	0	0	0	0	0	0	0	0	0	0	0	0	0	0	0	0	0	0	0	0	0	0	0	0	0	0	0	0	0	0	0	0	0	0	0	0
Human papillomavirus	395	0	0	0	0	0	0	0	0	0	0	0	0	0	0	0	0	0	0	0	0	0	0	0	0	0	33	0	0	0	0	878	0	0	0	0	0	0	0	0	0	0	0	0	0	0	0	0	0
Human picobirnavirus	0	0	0	0	0	0	0	0	0	0	0	0	0	0	0	0	0	0	0	0	0	0	0	0	0	0	0	0	0	0	0	0	0	0	0	0	0	0	0	0	0	0	0	0	0	151	0	0	0
Human polyomavirus 5	662	0	47	0	426	149	0	0	241	0	32	79	263	273	93	0	36	979	306	95	0	0	335	0	47	202	84	263	171	107	821	56	549	153	80	85	0	0	182	0	1	0	720	338	205	39	132	110	99
Human polyomavirus 8	0	0	0	0	0	0	0	0	0	0	0	0	0	0	0	0	0	0	0	0	0	0	0	0	0	0	0	0	0	0	0	0	0	0	0	0	0	0	0	0	0	0	0	0	0	0	0	0	0
Influenza A virus	0	0	0	0	0	5	2	2	0	0	0	0	1	6	132388	0	1	1	1	0	2	4	0	0	0	0	0	0	0	0	0	1	0	0	0	0	0	0	0	0	0	0	0	0	0	0	1	0	1
Lymphocytic choriomeningitis mammarenavirus	1736	0	0	0	934	214	0	0	191	271	215	0	868	287	27	0	35	2779	5985	739	251	29	2445	0	39	1800	1038	558	277	57	603	308	450	70	38	0	0	0	14	0	0	142	1112	3806	594	55	102	0	0
Myotis gammaherpesvirus 8	0	0	0	0	0	0	0	0	0	0	0	0	0	0	0	0	0	0	0	0	0	0	0	0	0	0	0	0	0	0	0	0	0	0	0	0	0	0	0	0	0	0	0	0	43	0	0	0	0
Norwalk virus	0	0	0	0	0	0	0	0	0	0	0	0	0	0	0	0	0	0	0	0	0	0	0	0	0	0	0	0	0	0	0	0	0	0	0	0	0	0	0	121	0	0	0	0	0	0	0	0	0
Parechovirus A	55	0	0	0	0	0	0	0	0	0	0	0	0	0	0	0	0	0	0	0	0	0	0	0	0	0	0	0	0	0	0	0	0	0	0	0	0	0	0	0	0	0	0	0	0	0	0	0	0
Pegivirus C	0	0	0	0	0	0	0	0	0	0	0	0	0	0	0	0	0	0	0	0	0	0	0	0	0	0	0	0	0	0	0	0	0	0	0	0	0	0	0	0	0	0	0	0	0	0	0	0	0
Pestivirus A	0	0	0	0	44	0	0	0	0	0	0	0	0	0	0	0	0	0	0	0	0	0	0	0	0	0	0	0	0	0	0	33	232	80	0	42	0	0	0	0	0	0	0	0	0	0	0	0	0
Rhinovirus A	0	0	0	0	0	0	0	0	0	0	0	0	0	0	0	0	0	0	0	0	0	0	0	0	0	0	0	0	0	0	0	0	0	0	0	0	0	0	0	0	0	0	2204	0	0	0	0	0	0
Rhinovirus B	0	0	0	0	0	0	0	0	0	0	0	0	0	0	0	0	0	0	0	0	0	0	0	0	0	0	0	0	0	0	0	0	0	0	0	0	0	0	0	0	0	0	0	0	0	0	0	646	0
Rhinovirus C	0	0	0	0	0	0	0	0	0	0	0	0	0	0	0	0	0	0	0	0	0	0	0	0	0	0	0	0	0	13659	0	0	0	0	0	0	0	0	0	0	0	0	0	0	0	32	0	0	0
Sapporo virus	0	0	0	0	0	0	0	0	0	0	0	0	0	0	0	0	0	0	0	0	0	0	0	0	0	0	0	0	0	0	0	0	0	0	0	0	0	0	0	0	0	0	0	0	0	0	0	0	0
SEN virus	0	0	0	0	0	0	0	0	0	0	0	0	0	0	0	0	0	0	0	100	0	0	0	0	0	0	0	0	0	0	0	0	0	0	0	0	0	0	0	0	0	0	0	0	0	43	0	0	0
Severe acute respiratory syndrome-related coronavirus	0	3	13	0	123	91	64310	5035	49521	1	1	45	8463	104	272423	0	15848	216849	177897	62467	151234	113376	677	175105	214450	54	8811	913571	14112	41426	1020842	442	21378	17436	1751	529468	370	69	288875	147	663155	67	90683	45412	20481	277349	371791	2823	25442
Torque teno virus	0	0	0	31	1260	0	0	0	0	0	0	0	0	0	19303	0	0	91	0	0	0	0	0	0	0	0	0	0	0	0	0	0	0	0	0	0	0	0	0	0	0	0	0	0	131	3429	0	0	0
Torque teno virus 24	0	0	0	0	0	0	0	0	0	0	0	0	0	0	0	0	0	0	0	0	0	0	0	0	0	0	0	0	0	0	0	0	0	0	0	0	0	0	0	0	0	0	0	0	0	0	0	0	0
[truncated: 45 more columns]

## Sheet: IDseq_Twist_species
Virus	nCoV_141	nCoV_142	nCoV_143	nCoV_144	nCoV_145	nCoV_146	nCoV_154	nCoV_155	nCoV_159	nCoV_161	nCoV_162	nCoV_163	nCoV_164	nCoV_165	nCoV_166	nCoV_167	nCoV_168	nCoV_171	nCoV_176	nCoV_177	nCoV_178	nCoV_180	nCoV_181	nCoV_183	nCoV_184	nCoV_185	nCoV_187	nCoV_188	nCoV_190	nCoV_191	nCoV_192	nCoV_193	nCoV_194	nCoV_195	nCoV_196	nCoV_198	nCoV_199	nCoV_200	nCoV_201	nCoV_202	nCoV_208	nCoV_212	nCoV_213	nCoV_215	nCoV_216	nCoV_217	nCoV_218	nCoV_219	nCoV_220
Aroa virus	0	0	0	0	0	0	0	0	0	0	0	0	0	0	0	0	0	0	0	0	0	0	0	0	0	0	0	0	0	0	0	0	0	0	0	0	0	0	0	0	0	0	0	0	0	0	0	415	0
Avian coronavirus	0	0	0	0	0	0	1	1	1	0	0	0	0	0	0	0	0	1	0	1	0	2	2	0	0	6	0	0	0	0	0	0	2	0	0	0	0	10	0	1	0	5	3	0	0	0	12	5	0
Bat coronavirus	0	0	0	0	0	0	22	1	8	0	0	0	4	0	15	0	2	7	12	28	0	372	40	0	0	166	3	7	0	0	4	1	819	0	0	243	0	88	0	159	4	245	2162	0	15	0	172	493	5
Bat coronavirus BM48-31/BGR/2008	0	0	0	0	0	0	4	1	2	0	0	0	1	0	5	0	0	5	1	13	0	1886	141	0	0	33	11	3	0	0	22	0	143	0	0	194	0	51	0	2	40	17	534	0	3	0	40	327	1
Bat coronavirus CAR/P 25/2009	0	0	0	0	0	0	0	0	0	0	0	0	0	0	0	0	0	0	0	15	0	0	0	0	0	0	0	0	0	0	0	0	0	0	0	0	0	1	0	0	0	0	0	0	0	0	1	1	0
Bat coronavirus CAR/P 31/2009	0	0	0	0	0	0	0	0	1	0	0	0	0	0	42	0	2	1	0	12	0	3	14	0	0	10	0	0	0	1	0	2	4	0	0	19	0	8	0	0	0	2	21	0	2	0	34	13	0
Bat coronavirus ZS-2005	0	0	0	0	0	0	1	0	0	0	0	0	0	0	1	0	0	0	0	0	0	0	11	0	0	0	0	0	0	0	0	0	1	0	0	1	0	3	0	0	0	0	0	0	83	0	4	10	34
Bat SARS Cov Rs806/2006	0	0	0	0	0	0	2	0	0	0	0	0	1	0	24	0	0	1	0	13	0	52	1	0	0	6	0	0	0	0	1	0	205	0	0	88	0	6	0	0	0	47	23	0	0	0	13	168	1
Betacoronavirus BtCoV/Rhi_fer/FR0711-B11/FRA/2011	0	0	0	0	0	0	0	0	0	0	0	0	0	0	0	0	0	0	0	0	0	6	0	0	0	0	0	0	0	0	0	0	45	0	0	43	0	0	0	0	0	0	3	0	0	0	2	64	0
Betacoronavirus BtCoV/Rhi_fer/It2/ITA/2009	0	0	0	0	0	0	0	0	0	0	0	0	0	0	0	0	0	0	0	0	0	128	0	0	0	0	0	0	0	0	0	0	16	0	0	0	0	0	0	0	0	0	0	0	0	0	0	0	0
Betacoronavirus Rhinolophus hipposideros/Italy/187632-2/2012	0	0	0	0	0	0	1	0	0	0	0	0	0	0	0	0	0	0	1	1	0	1	0	0	0	1	0	0	0	0	0	0	0	0	0	0	0	7	0	0	0	0	1	0	0	0	2	0	0
Betacoronavirus sp.	0	0	0	0	0	0	0	0	1	0	0	0	0	0	0	0	0	0	0	1	0	0	1	0	0	0	0	0	0	0	0	0	0	0	0	0	0	2	0	1	0	2	2	0	0	0	0	2	0
Bovine alphaherpesvirus 5	0	0	0	0	4	1	0	0	0	0	0	0	0	0	0	0	0	0	0	0	0	0	0	0	0	0	0	0	0	0	0	0	0	0	0	0	0	0	0	0	0	0	0	0	0	5	0	0	3
BtRf-BetaCoV/HeN2013	0	0	0	0	0	0	0	0	0	0	0	0	0	0	0	0	0	0	0	7	0	0	15	0	0	3	0	0	0	0	0	0	0	0	0	1	0	1	0	0	0	0	0	0	0	0	0	0	0
BtRf-BetaCoV/HuB2013	0	0	0	0	0	0	5	0	0	0	0	0	0	0	2	0	0	0	0	1	0	2	0	0	0	16	0	0	0	0	0	0	1	0	0	96	0	2	0	0	0	1	1	0	1	0	17	0	0
Cercopithecine betaherpesvirus 5	0	0	0	0	0	0	0	0	0	0	0	0	0	0	0	0	0	0	746	0	0	0	1	0	0	0	0	0	0	0	0	0	0	0	0	0	0	0	0	0	0	0	0	0	0	0	0	0	0
Coronavirus BtRl-BetaCoV/SC2018	0	0	0	0	0	0	2	0	0	0	0	0	0	0	2	0	0	1	1276	4	0	6	8	0	0	20	0	1	0	0	1	0	476	0	0	248	0	18	0	2	1	9	277	0	0	0	14	22	0
Coronavirus BtRs-BetaCoV/YN2018A	0	0	0	0	0	0	0	0	0	0	0	0	0	0	0	0	0	0	0	9	0	92	9	0	0	5	1	0	0	0	0	1	75	0	0	30	0	13	0	2	0	2259	2	0	1	1	9	203	0
Coronavirus BtRs-BetaCoV/YN2018B	0	0	0	0	0	0	1	0	1	0	0	0	0	0	1	0	0	0	0	0	0	21	0	0	0	3	0	0	0	0	0	0	72	0	0	59	0	4	0	1	0	4	2	0	0	0	20	29	0
Coronavirus BtRs-BetaCoV/YN2018C	0	0	0	0	0	0	2	0	0	0	0	0	0	0	1	0	0	1	1	1	0	2	4	0	0	31	0	0	0	0	0	0	100	0	0	32	0	9	0	0	0	244	5	0	0	0	8	28	0
Coronavirus BtRs-BetaCoV/YN2018D	0	0	0	0	0	0	1	0	0	0	0	0	0	0	1	0	1	0	0	1	0	2	2	0	1	3	0	0	0	1	0	0	92	0	0	330	0	0	0	3	0	0	114	0	0	0	8	36	0
Human betaherpesvirus 6	0	0	0	0	0	0	0	0	0	0	17	0	0	0	0	0	0	0	0	0	0	0	0	0	0	0	0	0	0	0	0	0	0	0	0	0	0	0	0	0	0	0	0	0	0	0	0	0	0
Human bocavirus	0	0	0	0	0	0	0	0	0	0	58	0	0	0	0	0	0	0	0	0	0	0	0	0	0	0	65	0	0	0	0	0	0	0	0	0	0	0	0	0	0	0	0	0	0	0	0	0	0
Human mastadenovirus C	0	0	0	0	0	0	0	0	0	0	0	0	0	0	0	0	0	0	0	0	0	0	0	0	0	0	0	0	0	0	33	0	0	0	0	0	0	0	4	0	0	0	0	0	0	0	0	7	0
Human rhinovirus NH163	0	0	0	0	0	0	0	0	0	0	0	0	0	0	0	0	0	0	0	0	0	0	0	0	0	0	0	46	0	0	0	0	0	0	0	0	0	0	0	0	0	0	0	0	0	0	0	0	0
Human rhinovirus NSHM81/Belgium/2009	0	0	0	0	0	0	0	0	0	0	0	0	0	0	0	0	0	0	0	0	0	0	0	0	0	0	0	0	0	0	0	0	0	0	0	0	0	0	0	0	0	0	0	0	0	0	0	0	0
Human rhinovirus sp.	0	0	0	0	0	0	0	0	0	0	0	0	0	0	0	0	0	0	0	0	0	0	0	0	0	0	0	318	0	0	0	0	0	0	0	0	0	0	0	78	0	0	0	36	0	0	0	0	0
Influenza A virus	0	0	0	0	0	2	0	1	0	0	0	0	0	1	29221	0	0	0	0	3	0	0	0	0	0	0	0	0	0	0	0	0	0	0	0	0	0	0	0	0	0	0	0	0	0	0	0	0	2
Pangolin coronavirus	0	0	0	0	0	0	159	9	110	0	0	0	191	0	296	0	36	96	757	283	0	4173	588	0	6	1788	41	94	3	28	110	8	8841	0	0	7320	0	1923	0	209	71	8792	33056	1	29	116	1364	5752	107
Porcine epidemic diarrhea virus	0	0	0	0	0	0	0	0	0	0	0	0	0	0	0	0	0	0	0	0	0	0	0	0	0	0	0	0	0	0	0	0	0	0	0	0	0	8	0	0	0	0	0	0	0	0	0	0	0
Rhinolophus bat coronavirus BtCoV/4991	0	0	0	0	0	0	0	0	0	0	0	0	0	0	1	0	0	0	0	11	0	1	5	0	0	40	0	0	0	0	0	0	2	0	0	2	0	1	0	0	0	116	2	0	0	0	2	0	0
Rhinolophus bat coronavirus/Rwanda/445/2008	0	0	0	0	0	0	0	0	0	0	0	0	0	0	0	0	0	0	1	1	0	1	0	0	0	0	0	0	0	0	0	0	2	0	0	20	0	1	0	0	0	0	8	0	0	0	0	1	0
Rhinovirus A	0	0	0	0	0	0	0	0	0	0	0	0	0	0	0	0	0	0	0	0	0	0	0	0	0	0	0	0	0	0	0	0	0	0	0	0	0	0	0	2310	0	0	0	0	0	0	0	0	0
Rhinovirus B	0	0	0	0	0	0	0	0	0	0	0	0	0	0	0	0	0	0	0	0	0	0	0	0	0	0	0	0	0	0	0	0	0	0	0	0	0	0	0	0	0	0	0	1173	0	0	0	0	0
Rhinovirus C	0	0	0	0	0	0	0	0	0	0	0	0	0	0	0	0	0	0	0	0	0	0	0	0	0	0	0	16407	0	0	0	0	0	0	0	0	0	0	0	0	0	0	0	0	0	0	0	0	0
Rousettus bat coronavirus HKU9	0	0	0	0	0	0	1	1	0	0	0	0	0	0	1	0	0	1	0	1	0	2	2	0	0	2	0	0	0	0	0	0	1	0	0	4	0	1	0	2	0	1	2	0	2	0	3	4	0
SARS-like coronavirus WIV16	0	0	0	0	0	0	0	0	0	0	0	0	0	0	0	0	0	0	0	0	0	40	0	0	0	0	0	0	0	0	0	0	0	0	0	1	0	7	0	0	0	1746	0	0	2	0	1	1	0
Severe acute respiratory syndrome-related coronavirus	1	4	16	14	5944	2006	2238677	169467	1270136	247	30	978	629177	1348	3250863	71	402745	1507494	821159	4100275	22508	5914496	7747984	13864	96809	17970556	428745	1564940	13064	233229	512405	81831	13033400	21902	2490	10676779	1965	13678011	2774	2474792	595734	6573743	9377214	79400	1037165	231306	15429073	9525611	1392608
uncultured human fecal virus	0	0	0	0	0	0	0	0	0	3	0	0	0	11	0	0	0	0	3	0	0	0	0	4	0	0	0	0	0	64	4	0	9	0	1	0	0	0	0	0	0	0	0	0	0	27	10	6	0
uncultured virus	0	0	0	0	0	0	0	0	0	0	0	0	0	0	0	0	0	0	0	0	0	0	0	0	0	0	0	0	0	0	0	0	0	0	0	0	0	0	0	0	0	16	0	0	0	0	0	1	0
Zaria bat coronavirus	0	0	0	0	0	0	0	0	0	0	0	0	0	0	0	0	0	0	0	0	0	0	0	0	0	0	0	0	0	0	0	0	0	0	0	0	0	0	0	0	0	0	0	0	0	0	0	0	7
[truncated: 36 more columns]
