# Supplementary material for: Respiratory viral co-infections among SARS-CoV-2 cases confirmed by virome capture sequencing
Source: Sci Rep. 2021 Feb 16;11:3934. doi: 10.1038/s41598-021-83642-x (PMC7887263; doi:10.1038/s41598-021-83642-x)
Supplement: Supplementary file 3 — Supplementary File 2. [file 41598_2021_83642_MOESM3_ESM.xlsx]

## Sheet: SARS-CoV-2 genome coverage
		VirCapSeq									Twist
name	CT	SARS-CoV-2_alignments	1-fold	2-fold	5-fold	10-fold	20-fold	30-fold	50-fold	100-fold	SARS-CoV-2_alignments	1-fold	2-fold	5-fold	10-fold	20-fold	30-fold	50-fold	100-fold
nCoV_263	13.3	1940697	0.848276	0.848276	0.844895	0.843823	0.843723	0.841848	0.817509	0.784767	16719996	1	1	1	1	1	1	1	1
nCoV_180	17	188278	0.703984	0.703984	0.703883	0.702544	0.701306	0.685973	0.600368	0.523234	6398771	1	1	1	1	1	1	1	1
nCoV_249	17.2	7600498	0.984834	0.976364	0.970907	0.970372	0.968262	0.961935	0.928289	0.892869	13185509	1	1	1	1	1	1	1	1
nCoV_254	19.1	54122	0.547975	0.544225	0.540844	0.537831	0.533244	0.51684	0.427921	0.358219	1700229	1	1	1	1	1	1	0.999967	0.999967
nCoV_271	19.2	1790270	0.866421	0.866421	0.866421	0.866421	0.862638	0.849347	0.80693	0.772046	16372977	1	1	1	1	1	1	1	1
nCoV_154	19.3	69677	0.583395	0.579779	0.577101	0.577101	0.575059	0.550285	0.481152	0.408102	2423466	1	1	1	1	1	1	1	0.999967
nCoV_218	19.4	2710753	0.925176	0.921794	0.920757	0.917174	0.909274	0.903415	0.865182	0.825711	17331876	1	1	1	1	1	1	1	1
nCoV_200	19.7	725606	0.808001	0.807767	0.807064	0.807064	0.802611	0.800502	0.756746	0.710579	15033470	0.989354	0.98922	0.989186	0.989153	0.989153	0.989153	0.989153	0.989153
nCoV_198	20	312445	0.756311	0.756311	0.756311	0.756311	0.752695	0.744158	0.669434	0.594242	11594336	1	1	1	1	1	1	1	1
nCoV_177	20.4	122186	0.629595	0.629561	0.627184	0.627184	0.624305	0.61771	0.552193	0.471744	4457966	1	1	1	1	1	1	0.999967	0.999967
nCoV_181	20.4	233836	0.725042	0.721661	0.718279	0.718279	0.717375	0.703381	0.639069	0.554503	8407355	1	1	1	1	1	1	1	1
nCoV_229	20.4	42646	0.570405	0.570405	0.566923	0.566923	0.557282	0.512052	0.421861	0.322966	1410533	1	1	1	1	1	1	1	0.9999
nCoV_219	20.5	440496	0.762772	0.761165	0.761165	0.761165	0.76006	0.732374	0.685671	0.620924	10401483	1	1	1	1	1	1	1	1
nCoV_226	20.6	17528	0.369602	0.369535	0.369535	0.367426	0.367426	0.358252	0.24302	0.168196	635031	1	1	1	1	1	1	0.999967	0.998962
nCoV_194	21.2	580386	0.809106	0.808504	0.80847	0.804185	0.804118	0.800803	0.744091	0.683796	14357409	1	1	1	1	1	1	1	1
nCoV_255	21.6	110250	0.666656	0.666622	0.666622	0.665316	0.661433	0.620388	0.551055	0.477302	2366057	1	1	1	1	1	1	0.999967	0.999967
nCoV_313	21.8	413022	0.7999	0.7999	0.796518	0.796518	0.796485	0.787446	0.736726	0.672179	10469561	1	1	1	1	1	1	1	0.999967
nCoV_166	22	306735	0.720455	0.715065	0.715065	0.715065	0.70924	0.704754	0.647774	0.574757	3630679	1	1	1	1	0.999967	0.999967	0.999967	0.999967
nCoV_216	22	27656	0.464881	0.464714	0.464714	0.464714	0.464714	0.461935	0.372447	0.256512	1129764	1	1	1	1	1	0.999967	0.999933	0.999833
nCoV_231	22	441266	0.793806	0.793806	0.792467	0.790994	0.788216	0.777134	0.727921	0.655172	9923707	1	1	1	1	1	1	1	1
nCoV_312	22.1	302156	0.765216	0.764915	0.764915	0.764915	0.760295	0.749548	0.678172	0.601373	7206890	1	1	1	1	1	1	1	1
nCoV_188	22.5	45091	0.536927	0.536425	0.536425	0.53609	0.531034	0.513525	0.421125	0.333211	1725194	1	1	1	0.999967	0.999967	0.999967	0.999967	0.999967
nCoV_185	22.9	1027092	0.847439	0.847439	0.844058	0.843254	0.841446	0.83686	0.799063	0.754202	20233035	1	1	1	1	1	1	1	1
nCoV_270	23	51883	0.577837	0.577302	0.57623	0.574222	0.566053	0.548979	0.449113	0.348611	1170658	1	1	1	1	1	0.999967	0.999967	0.999967
nCoV_222	23.7	100479	0.645363	0.641446	0.641346	0.641346	0.639906	0.625343	0.539973	0.456143	3360663	1	1	1	1	1	1	1	0.999967
nCoV_168	23.9	17235	0.416471	0.410914	0.405591	0.40154	0.397958	0.380449	0.29076	0.174456	438701	1	1	1	0.999967	0.999967	0.999967	0.999833	0.999699
nCoV_220	23.9	43731	0.541245	0.539605	0.539237	0.53917	0.537663	0.519551	0.419819	0.330599	1512776	1	1	1	1	0.999967	0.999967	0.999967	0.999967
nCoV_176	24.1	165227	0.694108	0.693204	0.693036	0.691865	0.691329	0.684265	0.619518	0.528557	907118	1	1	1	1	0.999967	0.999967	0.9999	0.9999
nCoV_155	24.2	5449	0.263944	0.258018	0.256311	0.256311	0.255909	0.230666	0.114228	0.0421828	186346	1	1	0.999967	0.999732	0.999699	0.999397	0.997322	0.987646
nCoV_228	24.5	1038285	0.836759	0.836625	0.835219	0.834951	0.832641	0.828992	0.776498	0.735253	24017272	1	1	1	1	1	1	0.999967	0.999967
nCoV_266	24.7	169195	0.652762	0.652728	0.651858	0.651356	0.650887	0.643388	0.569367	0.49846	4514897	1	1	1	1	1	1	0.999967	0.999967
nCoV_159	25.1	55286	0.559725	0.559357	0.555407	0.555407	0.550787	0.542919	0.449849	0.37228	1409767	0.999967	0.999967	0.999967	0.999967	0.999967	0.999967	0.9999	0.9999
nCoV_269	26	84990	0.639002	0.638868	0.638868	0.638868	0.638701	0.631269	0.519752	0.440208	1851809	1	1	1	1	1	1	0.999967	0.999967
nCoV_171	26.2	68739	0.60221	0.601841	0.601841	0.601239	0.59682	0.586977	0.468832	0.384633	1655019	0.999967	0.999967	0.999866	0.999866	0.999799	0.999799	0.999799	0.999766
nCoV_192	26.3	18851	0.423904	0.420891	0.41684	0.413827	0.41078	0.399096	0.304787	0.189053	561975	1	0.999967	0.999967	0.999967	0.999967	0.999967	0.999967	0.999967
nCoV_247	26.3	93203	0.644459	0.644459	0.644459	0.644292	0.644292	0.642484	0.556746	0.469267	2067724	1	1	1	1	0.999967	0.999967	0.999967	0.999967
nCoV_187	26.6	15818	0.380549	0.380047	0.377101	0.374925	0.373452	0.368966	0.28306	0.158755	481084	1	1	1	1	0.999967	0.999967	0.9999	0.997857
nCoV_193	26.6	2021	0.124205	0.121761	0.121727	0.121727	0.118346	0.103716	0.0344828	0.00582524	89345	0.999967	0.999967	0.999766	0.999766	0.999263	0.997221	0.990325	0.954135
nCoV_287	26.6	1240	0.106026	0.0886843	0.0886843	0.0886843	0.0858052	0.0772682	0.0187479	0.00207566	41168	0.999063	0.997355	0.993639	0.98306	0.962973	0.925444	0.821125	0.549448
nCoV_277	26.8	4027	0.215367	0.204285	0.204285	0.204118	0.194175	0.170506	0.0971543	0.0288249	72244	0.999967	0.999833	0.999833	0.99836	0.995614	0.991162	0.977503	0.879478
nCoV_202	26.9	102374	0.628825	0.628791	0.628758	0.628758	0.627787	0.610814	0.532474	0.454402	2794437	1	1	1	1	1	1	1	0.999967
nCoV_242	27.5	41872	0.576565	0.56391	0.544928	0.536592	0.535219	0.529662	0.435119	0.326214	424792	0.9999	0.999866	0.999866	0.999866	0.999866	0.999866	0.999197	0.996786
nCoV_283	27.5	3386	0.175159	0.171778	0.170907	0.170874	0.162571	0.132307	0.0687981	0.0232005	75438	0.999967	0.999866	0.999766	0.998226	0.992769	0.982491	0.966187	0.872682
nCoV_208	27.6	23334	0.394576	0.391697	0.39009	0.389421	0.389421	0.380449	0.282223	0.198996	669968	0.999933	0.999933	0.9999	0.9999	0.9999	0.9999	0.9999	0.9999
nCoV_273	27.6	6538	0.251055	0.249515	0.249515	0.249515	0.24851	0.233278	0.129561	0.0601607	148701	0.9999	0.9999	0.9999	0.999799	0.999498	0.998025	0.992501	0.970907
nCoV_234	27.7	17063	0.402946	0.402913	0.400033	0.397322	0.396384	0.382323	0.253766	0.162739	474798	0.999967	0.999967	0.999967	0.999967	0.999967	0.999967	0.9999	0.999197
nCoV_239	28.3	16572	0.407097	0.40703	0.40703	0.406763	0.406127	0.392903	0.275795	0.171075	344709	0.999967	0.999967	0.9999	0.9999	0.9999	0.999833	0.999833	0.99856
nCoV_262	28.3	766	0.0524941	0.0440911	0.0440911	0.0440911	0.0440911	0.0407097	0.0185136	0.00331436	27722	0.983227	0.978373	0.971577	0.9538	0.911751	0.85082	0.670037	0.319083
nCoV_276	28.3	9085	0.247573	0.246133	0.245397	0.244694	0.24466	0.240442	0.155574	0.080549	80896	0.994376	0.989253	0.974222	0.946602	0.928423	0.910378	0.87151	0.747238
nCoV_164	28.4	9761	0.269334	0.261232	0.260663	0.259826	0.25852	0.250485	0.163575	0.102812	713938	0.998125	0.998125	0.997355	0.997355	0.996317	0.995079	0.993237	0.991764
nCoV_191	28.7	23772	0.466756	0.465718	0.465718	0.464212	0.457516	0.432675	0.342484	0.215567	259984	0.999967	0.999967	0.999565	0.998962	0.998929	0.998694	0.997355	0.99086
nCoV_241	28.7	11507	0.37305	0.35929	0.348644	0.341011	0.339136	0.332106	0.213726	0.104218	333042	0.999967	0.999967	0.999967	0.999967	0.999967	0.999967	0.999699	0.994409
nCoV_215	28.9	3103	0.190726	0.183729	0.183428	0.183428	0.181922	0.162337	0.0679277	0.0111148	87965	0.999967	0.999967	0.999967	0.999833	0.999364	0.994811	0.978306	0.911751
nCoV_195	29.1	374	0.051222	0.0350854	0.0323401	0.0323401	0.0323401	0.0257114	0.00485437	0	24085	0.991932	0.991898	0.982457	0.963509	0.894878	0.819417	0.643823	0.260395
nCoV_235	29.2	636	0.0607968	0.0561098	0.0506528	0.0506528	0.0497824	0.0447606	0.00780047	0	19877	0.983294	0.974958	0.961969	0.936224	0.851389	0.740944	0.490057	0.1462
nCoV_199	29.4	203	0.0124205	0.0100435	0.0100435	0.0100435	0.0100435	0.0100435	0.00328088	0.000234349	2191	0.513057	0.498226	0.433746	0.296719	0.102578	0.0290258	0.000602611	0
nCoV_225	29.4	735	0.0545698	0.0457985	0.0454972	0.0432876	0.0432541	0.0432541	0.0129227	0.000133914	19237	0.945263	0.938098	0.918714	0.873686	0.749448	0.626649	0.409642	0.155809
nCoV_184	29.7	10217	0.310747	0.30934	0.30934	0.308771	0.3076	0.283562	0.186106	0.100636	109161	0.987345	0.972615	0.950285	0.926749	0.906528	0.897958	0.884968	0.815199
nCoV_245	29.8	10611	0.309876	0.308805	0.308805	0.308303	0.305926	0.281419	0.172581	0.0900234	339986	0.962136	0.959324	0.958386	0.955206	0.952628	0.946702	0.94379	0.926381
nCoV_196	29.9	69	0.0142618	0.00639438	0.00639438	0.00639438	0.00639438	0.00555742	0	0	2696	0.413994	0.396083	0.352126	0.311952	0.186374	0.0791764	0.0185805	0
nCoV_217	30.3	10777	0.314195	0.314161	0.314161	0.314161	0.311014	0.298661	0.195782	0.10991	262440	0.995916	0.995581	0.993806	0.993806	0.993806	0.992367	0.98393	0.975393
nCoV_163	31.3	47	0.0100435	0.00438567	0.00338132	0.00338132	0.00338132	0.00338132	0	0	1080	0.427553	0.385571	0.244995	0.115266	0.0220623	0.00572481	0.0012387	0
nCoV_190	32.1	564	0.0462337	0.036391	0.036391	0.036391	0.036391	0.0330097	0.00438567	0	14380	0.81145	0.79153	0.757315	0.725511	0.652896	0.543053	0.36381	0.10837
nCoV_248	32.1	7361	0.261701	0.257081	0.256679	0.25621	0.250352	0.211014	0.136257	0.0760964	584973	0.98835	0.987847	0.979612	0.97854	0.97767	0.976833	0.972816	0.967292
nCoV_201	32.4	70	0.0268162	0.0071309	0.00676264	0.00676264	0.00676264	0.00338132	0	0	3024	0.437496	0.360395	0.335755	0.285437	0.211784	0.111851	0.0357884	0
nCoV_146	33.2	92	0.022464	0.00595916	0.00595916	0.00595916	0.00595916	0.00595916	0	0	2099	0.417677	0.351122	0.307767	0.251021	0.126214	0.0558755	0.00535655	3.34784e-05
nCoV_165	34.2	208	0.00937395	0.00937395	0.00937395	0.00937395	0.00937395	0.00937395	0.0012387	0	1481	0.325611	0.285169	0.226348	0.182156	0.0919652	0.0308671	0.00619351	0
nCoV_178	34.2	678	0.0380649	0.034851	0.034851	0.034851	0.034851	0.0280884	0.0119853	0.00338132	24803	0.313592	0.298895	0.285604	0.272882	0.268262	0.259826	0.254268	0.243823
nCoV_162	34.5	2	0.00297958	0.000502176	0	0	0	0	0	0	33	0.0437898	0.0112822	0.00739873	0	0	0	0	0
nCoV_167	34.5	0	0	0	0	0	0	0	0	0	80	0.0453298	0.0353197	0.0192836	0.00398393	0.00103783	0	0	0
nCoV_227	35.9	42	0.00284566	0.00284566	0.00284566	0.00284566	0.00284566	0.00284566	0	0	1781	0.238534	0.211048	0.194878	0.178373	0.121024	0.0652829	0.0159022	0.000167392
nCoV_224	36.1	39	0.00338132	0.00338132	0.00338132	0.00338132	0.00338132	0.00338132	0	0	1031	0.121393	0.100335	0.0893539	0.0760964	0.0616003	0.0375628	0.0168062	0.00254436
nCoV_183	36.3	54	0.00900569	0.00338132	0.00338132	0.00338132	0.00338132	0.00338132	0.00338132	0	16869	0.152293	0.0824908	0.0730499	0.0634751	0.0634751	0.0634751	0.0572816	0.0572816
nCoV_272	36.5	3	0.00977569	0	0	0	0	0	0	0	51	0.0647807	0.0184131	0.00970874	0.00107131	0	0	0	0
nCoV_144	36.5	1	0.00314697	0	0	0	0	0	0	0	14	0.0203883	0.00639438	0.00301306	0	0	0	0	0
nCoV_145	36.6	124	0.0151322	0.010847	0.00676264	0.00676264	0.00676264	0.00676264	0.00338132	0	7019	0.146334	0.131068	0.124071	0.118882	0.117911	0.111918	0.103515	0.0828591
nCoV_223	36.8	5	0.0155005	0	0	0	0	0	0	0	84	0.0255105	0.0132909	0.0132909	0.0132909	0.00676264	0.00338132	0	0
nCoV_161	37.2	1	0.00338132	0	0	0	0	0	0	0	266	0.0552394	0.0211918	0.0203549	0.0203549	0.0140275	0.0121527	0.00672916	0
nCoV_143	37.2	16	0.0429863	0.00458654	0	0	0	0	0	0	20	0.0531637	0.00133914	0	0	0	0	0	0
nCoV_142	37.5	3	0.00917308	0	0	0	0	0	0	0	5	0.0137596	0	0	0	0	0	0	0
nCoV_240	38.1	80	0.00729829	0.00281219	0.00281219	0.00281219	0.00281219	0.00281219	0.000401741	0	537	0.0695681	0.0335788	0.0276197	0.0219953	0.0219953	0.0169066	0.0169066	0.00676264
nCoV_221	39.7	7908	0.165149	0.165149	0.163575	0.163575	0.163575	0.158922	0.0911282	0.0477067	156827	0.90693	0.900067	0.879645	0.861265	0.83388	0.814831	0.776632	0.674422
nCoV_315	45	2	0.00408437	0	0	0	0	0	0	0	12	0.0325075	0.000401741	0	0	0	0	0	0
nCoV_316	45	0	0	0	0	0	0	0	0	0	20	0.0532976	0.00532307	0	0	0	0	0	0
nCoV_141	45	0	0	0	0	0	0	0	0	0	0	0	0	0	0	0	0	0	0
