# Supplementary material for: Respiratory viral co-infections among SARS-CoV-2 cases confirmed by virome capture sequencing
Source: Sci Rep. 2021 Feb 16;11:3934. doi: 10.1038/s41598-021-83642-x (PMC7887263; doi:10.1038/s41598-021-83642-x)
Supplement: Supplementary file 4 — Supplementary Table 2. [file 41598_2021_83642_MOESM4_ESM.xlsx]

## Sheet: Supplmentary Table 1
Supplementary Table 2. SARS-CoV-2 qRT-PCR cycle threshold (Ct) value, viral load (copies/mL) and SARS-CoV-2 classified reads of specimens examined by hybrid-capture sequencing using VirCapSeq and Twist Respiratory Virus Panel.
Sample	Ct	Viral load (copies/mL)	VirCapSeq sequnced SARS-CoV-2 reads	Twist sequenced SARS-CoV-2 reads
nCoV_141	37.5	26.4782	0	1
nCoV_142	37.54	26.4782	3	4
nCoV_143	37.24	32.1852	13	16
nCoV_144	36.45	53.8119	0	14
nCoV_145	36.5567	54.8726	123	5944
nCoV_146	33.1967	832.637	91	2006
nCoV_154	19.34	4.32631e+06	64310	2238677
nCoV_155	24.16	207283	5035	169467
nCoV_159	25.08	100675	49521	1270136
nCoV_161	37.1567	28.4426	1	247
nCoV_162	34.53	292.102	1	30
nCoV_163	31.3033	1782.59	45	978
nCoV_164	28.41	20448	8463	629177
nCoV_165	34.1767	376.472	104	1348
nCoV_166	21.95	956266	272423	3250863
nCoV_167	34.54	364.422	0	71
nCoV_168	23.8567	160829	15848	402745
nCoV_169	27.1267	22839.4	216849	N/A
nCoV_170	28.3	11385.3	177897	N/A
nCoV_171	26.1667	54615.4	62467	1507494
nCoV_176	24.0667	169422	151234	821159
nCoV_177	20.42	1.71744e+06	113376	4100275
nCoV_178	34.2333	273.702	677	22508
nCoV_180	17.0267	1.11129e+07	175105	5914496
nCoV_181	20.3967	1.84486e+06	214450	7747984
nCoV_183	36.33	58.1816	54	13864
nCoV_184	29.7133	4950.73	8811	96809
nCoV_185	22.93	324735	913571	17970556
nCoV_187	26.63	38186.3	14112	428745
nCoV_188	22.5433	421263	41426	1564940
nCoV_189	23.3967	245487	1020842	N/A
nCoV_190	32.1133	1270.92	442	13064
nCoV_191	28.7	8949.5	21378	233229
nCoV_192	26.2533	48264.6	17436	512405
nCoV_193	26.5667	30409.7	1751	81831
nCoV_194	21.2267	1.12517e+06	529468	13033400
nCoV_195	29.0967	5422.85	370	21902
nCoV_196	29.85	3139.62	69	2490
nCoV_198	20.03	1.68425e+06	288875	10676779
nCoV_199	29.36	5901.48	147	1965
nCoV_200	19.7	2.47238e+06	663155	13678011
nCoV_201	32.4433	906.125	67	2774
nCoV_202	26.8533	26013.4	90683	2474792
nCoV_207	30.9267	1648.71	45412	N/A
nCoV_208	27.6233	29821.9	20481	595734
nCoV_212	22.0567	421263	277349	6573743
nCoV_213	21.7767	528992	371791	9377214
nCoV_215	28.9167	6591.68	2823	79400
nCoV_216	22.04	583221	25442	1037165
nCoV_217	30.3033	2792.65	9593	231306
nCoV_218	19.3833	2.39325e+06	2422345	15429073
nCoV_219	20.47	1.59882e+06	406554	9525611
nCoV_220	23.9067	153669	40581	1392608
nCoV_221	39.69	6.53709	6041	124603
nCoV_222	23.6933	270653	90112	3013844
nCoV_223	36.785	130.365	6	83
nCoV_224	36.0533	238.748	36	877
nCoV_225	29.3833	5863.2	613	16982
nCoV_226	20.64	1.89351e+06	16215	582673
nCoV_227	35.9133	63.3167	41	1584
nCoV_228	24.4833	128076	916364	21131525
nCoV_229	20.44	1.60926e+06	38883	1293201
nCoV_230	37.7667	29.5749	202	N/A
nCoV_231	21.9767	505440	397133	8903635
nCoV_234	27.72	14204.2	15405	426741
nCoV_235	29.1933	8385.77	616	18157
nCoV_239	28.2833	8833.8	14876	310345
nCoV_240	38.0567	27.0001	39	533
nCoV_241	28.6767	5565.83	10206	299550
nCoV_242	27.4933	14390.2	37406	383275
nCoV_243	23.6733	168323	2857844	N/A
nCoV_245	29.8	4792.27	8723	296613
nCoV_246	37.28	31.3584	1	N/A
nCoV_247	26.3267	36724.3	82809	1839952
nCoV_248	32.13	860.168	6180	518718
nCoV_249	17.21	1.01454e+07	6911214	11622632
nCoV_254	19.0633	3.33498e+06	50071	1567368
nCoV_255	21.61	638839	100279	2131070
nCoV_257	21.5967	634696	6156849	N/A
nCoV_262	28.32	6380.69	701	25200
nCoV_263	13.3233	1.38727e+08	1819766	15591274
nCoV_265	21.77	655683	2681569	N/A
nCoV_266	24.6667	84456	147894	3922115
nCoV_269	25.9633	37692.6	75239	1637231
nCoV_270	23.0467	274198	47591	1060138
nCoV_271	19.2	3.58241e+06	1597113	14579582
nCoV_272	36.485	52.6004	2	39
nCoV_273	27.61	12967.6	5824	132526
nCoV_276	28.3033	9305.77	7794	71981
nCoV_277	26.77	17606	3766	65810
nCoV_283	27.5033	13660.4	3069	67486
nCoV_287	26.5633	24694	1157	37975
nCoV_neg_1	NEGATIVE	NEGATIVE	NEGATIVE	NEGATIVE
nCoV_neg_2	NEGATIVE	NEGATIVE	NEGATIVE	NEGATIVE
