# Supplementary material for: Respiratory viral co-infections among SARS-CoV-2 cases confirmed by virome capture sequencing
Source: Sci Rep. 2021 Feb 16;11:3934. doi: 10.1038/s41598-021-83642-x (PMC7887263; doi:10.1038/s41598-021-83642-x)
Supplement: Supplementary file 5 — Supplementary Table 6. [file 41598_2021_83642_MOESM5_ESM.xlsx]

## Sheet: variant_detection
Sample ID	SARS-CoV-2 aligned reads	Fraction of genome with minimum 10X coverage	SNVs
			True Positives	False Positives	False Negatives	Sensitivity	Precision
twist_nCoV_154	2423466	1	8	0	0	1	1
twist_nCoV_155	186346	1	7	0	0	1	1
twist_nCoV_159	1409767	1	4	0	0	1	1
twist_nCoV_164	713938	0.997	8	0	0	1	1
twist_nCoV_166	3630679	1	9	0	0	1	1
twist_nCoV_168	438701	1	6	0	0	1	1
twist_nCoV_171	1655019	1	6	0	0	1	1
twist_nCoV_176	907118	1	7	0	0	1	1
twist_nCoV_177	4457966	1	6	0	0	1	1
twist_nCoV_180	6398771	1	5	0	0	1	1
twist_nCoV_181	8407355	1	9	0	0	1	1
twist_nCoV_185	20233035	1	9	0	0	1	1
twist_nCoV_187	481084	1	6	0	0	1	1
twist_nCoV_188	1725194	1	9	0	0	1	1
twist_nCoV_191	259984	0.999	6	0	0	1	1
twist_nCoV_192	561975	1	6	0	0	1	1
twist_nCoV_193	89345	1	9	0	0	1	1
twist_nCoV_194	14357409	1	9	0	0	1	1
twist_nCoV_195	24085	0.964	9	0	1	0.9	1
twist_nCoV_196	2696	0.312	4	1	4	0.5	0.8
twist_nCoV_198	11594336	1	7	0	0	1	1
twist_nCoV_199	2191	0.297	0	2	6	0	0
twist_nCoV_200	15033470	0.989	8	0	0	1	1
twist_nCoV_202	2794437	1	9	0	0	1	1
twist_nCoV_208	669968	1	7	0	0	1	1
twist_nCoV_215	87965	1	6	0	0	1	1
twist_nCoV_216	1129764	1	6	0	0	1	1
twist_nCoV_218	17331876	1	6	0	0	1	1
twist_nCoV_219	10401483	1	9	0	0	1	1
twist_nCoV_220	1512776	1	9	0	0	1	1
twist_nCoV_222	3360663	1	6	0	0	1	1
twist_nCoV_225	19237	0.874	8	0	0	1	1
twist_nCoV_226	635031	1	7	0	0	1	1
twist_nCoV_228	24017272	1	6	0	0	1	1
twist_nCoV_229	1410533	1	6	0	0	1	1
twist_nCoV_231	9923707	1	6	0	0	1	1
twist_nCoV_234	474798	1	9	0	0	1	1
twist_nCoV_235	19877	0.936	5	0	1	0.833333	1
twist_nCoV_239	344709	1	8	0	0	1	1
twist_nCoV_241	333042	1	10	0	0	1	1
twist_nCoV_242	424792	1	7	0	0	1	1
twist_nCoV_245	339986	0.955	5	0	1	0.833333	1
twist_nCoV_247	2067724	1	9	0	0	1	1
twist_nCoV_249	13185509	1	7	0	0	1	1
twist_nCoV_254	1700229	1	5	1	0	1	0.833333
twist_nCoV_255	2366057	1	7	0	0	1	1
twist_nCoV_262	27722	0.954	8	3	1	0.888889	0.727273
twist_nCoV_263	16719996	1	10	0	0	1	1
		Global	338	7	14	0.960227	0.97971
